# Supplementary material for: Novel Inhibitory Actions of Neuroactive Steroid [3α,5α]-3-Hydroxypregnan-20-One on Toll-like Receptor 4-Dependent Neuroimmune Signaling
Source: Biomolecules. 2024 Nov 13;14(11):1441. doi: 10.3390/biom14111441 (PMC11591752; doi:10.3390/biom14111441)
Supplement: Supplementary file 1 [file biomolecules-14-01441-s001.zip]

Archive with 5 entries (5 files):
- 241106_Supplement_Table.pdf
- Biomolecules_Data_Images.pdf
- Movie-M1.mpg
- Movie-M2.mpg
- SFigure_Movies.pdf
